# Supplementary material for: Impact of Phenol-Enriched Olive Oils on Serum Metabonome and Its Relationship with Cardiometabolic Parameters: A Randomized, Double-Blind, Cross-Over, Controlled Trial
Source: Antioxidants (Basel). 2022 Sep 30;11(10):1964. doi: 10.3390/antiox11101964 (PMC9598678; doi:10.3390/antiox11101964)
Supplement: Supplementary file 1 [file antioxidants-11-01964-s001.zip]

Archive with 2 entries (2 files):
- Supplementary Table 1_MFarr¿ñs_v2.pdf
- Supplementary Table 2_CONSORTchecklist_MFarras.pdf
